# Supplementary material for: Advanced Cellulose–Nanocarbon Composite Films for High-Performance Triboelectric and Piezoelectric Nanogenerators
Source: Nanomaterials (Basel). 2023 Mar 28;13(7):1206. doi: 10.3390/nano13071206 (PMC10097288; doi:10.3390/nano13071206)
Supplement: Supplementary file 1 [file nanomaterials-13-01206-s001.zip]

Archive with 1 entries (1 files):
- nanomaterials-2285271-supplementary.pdf
